# Supplementary material for: Novel Competitive Fluorescence Sensing Platform for L-carnitine Based on Cationic Pillar[5]Arene Modified Gold Nanoparticles
Source: Sensors (Basel). 2018 Nov 14;18(11):3927. doi: 10.3390/s18113927 (PMC6263671; doi:10.3390/s18113927)
Supplement: Supplementary file 1 [file sensors-18-03927-s001.zip]

Archive with 1 entries (1 files):
- sensors-384587-supplementary.pdf
